# Supplementary material for: Forecasting of phenotypic and genetic outcomes of experimental evolution in Pseudomonas protegens
Source: PLoS Genet. 2021 Aug 5;17(8):e1009722. doi: 10.1371/journal.pgen.1009722 (PMC8370652; doi:10.1371/journal.pgen.1009722)
Supplement: S2 Table — (XLSX) [file pgen.1009722.s002.xlsx]

## Sheet: Sheet1
S2 Table. Mutations found after experimental evolution
Genome position CP000076.1	Type	Change	Gene position	Gene locus	Gene symbol	Effect	Mutation found in SBW25	Proposed molecular effect	Round of experimental evolution	Illumina sequence accession	Other mutations found for genome sequenced
859290	Transition	g->a	-129	PFL_0740	recC	rrfB terminator/recCBD promoter upstream awsXRO	No	Increased transcription of awsXRO	1	SAMN19707557	PFL_1333 (emhR) deletion g78-g82 (5bp, frameshift)
859290	Transition	g->a	-129	PFL_0740	recC	rrfB terminator/recCBD promoter upstream awsXRO	No	Increased transcription of awsXRO	1	SAMN19707760
868744	Transversion	c->a	101	PFL_0743	awsX, yfiR	S34Y	No	disrupt TM helix	1	no
868932	Transversion	t->g	289	PFL_0743	awsX, yfiR	Y97D	No	disrupt awsX function	1	no
869088	Transversion	t->g	445	PFL_0743	awsX, yfiR	C149G	No	disrupt awsX function	1	no
869281	Transversion	t->g	638	PFL_0743	awsX, yfiR	V213G	No	disrupt awsX function	2	no
869281	Transversion	t->g	638	PFL_0743	awsX, yfiR	V213G	No	disrupt awsX function	2	no
869281	Transversion	t->g	638	PFL_0743	awsX, yfiR	V213G	No	disrupt awsX function	1	no
868832-868840	Deletion	Deletion 9 bp	189-197	PFL_0743	awsX, yfiR	Deletion F63-L65	No	disrupt awsX function	1	no
868832-868840	Deletion	Deletion 9 bp	189-197	PFL_0743	awsX, yfiR	Deletion F63-L65	No	disrupt awsX function	1	no
869040-869072	Deletion	Deletion 33 bp	397-429	PFL_0743	awsX, yfiR	Deletion V133-P143	No	disrupt awsX function	2	no
869913	Transition	c->t	581	PFL_0744	awsR, yfiN	A194V	Yes	HAMP linker	1	no
869994	Transition	a->g	662	PFL_0744	awsR, yfiN	D221G	D->A	HAMP linker	1	SAMN19707560
870002	Transition	c->t	670	PFL_0744	awsR, yfiN	L226F	No	HAMP linker	2	no
1301093	Transition	c->t	1982	PFL_1133	wspE	S661L	Yes	disrupt phoshorylation site of wspF	2	SAMN19708325	PFL_3563 (gacA) del g345-g346 (2 bp frameshift)
1301579-1301593	Duplication	Duplication 15 bp	141-155	PFL_1134	wspF	Duplication L51-I55	Del L51-I55	disrupt phosphorylation activity	1	no
1302246	Transition	g->a	808	PFL_1134	wpsF	G270R	Yes	disrupt demethylase activity	2	no
1302250	Transversion	t->g	812	PFL_1134	wspF	V271G	No	disrupt demethylase activity	1	no
1302250	Transversion	t->g	812	PFL_1134	wspF	V271G	No	disrupt demethylase activity	1	no
1302250	Transversion	t->g	812	PFL_1134	wspF	V271G	No	disrupt demethylase activity	1	no
1302250	Transversion	t->g	812	PFL_1134	wspF	V271G	No	disrupt demethylase activity	2	no
1302250	Transversion	t->g	812	PFL_1134	wspF	V271G	No	disrupt demethylase activity	2	no
1302250	Transversion	t->g	812	PFL_1134	wspF	V271G	No	disrupt demethylase activity	2	no
1302250	Transversion	t->g	812	PFL_1134	wspF	V271G	No	disrupt demethylase activity	2	no
1302250	Transversion	t->g	812	PFL_1134	wspF	V271G	No	disrupt demethylase activity	2	no
1302250	Transversion	t->g	812	PFL_1134	wspF	V271G	No	disrupt demethylase activity	2	no
1302250	Transversion	t->g	812	PFL_1134	wspF	V271G	No	disrupt demethylase activity	2	no
1302250	Transversion	t->g	812	PFL_1134	wspF	V271G	No	disrupt demethylase activity	2	no
1302327	Transition	c->a	889	PFL_1134	wspF	Q297K	Q->R	disrupt demethylase activity	1	no
1302327	Transition	c->a	889	PFL_1134	wspF	Q297K	Q->R	disrupt demethylase activity	1	no
3548383	Transition	c->t	-98	PFL_3078		PFL_3078-PFL_3093 promoter		Increased transcription of pab operon	1	SAMN19708410	deletion 3 bp intergenic PFL_3609, PFL_3610 (genomic coordinates 4174777 - 4174779)
3548383	Transition	c->t	-98	PFL_3078		PFL_3078-PFL_3093 promoter		Increased transcription of pab operon	2	no
3548385	Transition	c->t	-96	PFL_3078		PFL_3078-PFL_3093 promoter		Increased transcription of pab operon	2	SAMN19708749	PFL_1114 deletion 1119c (frameshift)
6114402	Transversion	a->t	2237	PFL_5345	mwsR, morA	Q746L	No	PAS domain	1	no
6114696	Transition	a->g	2531	PFL_5345	mwsR, morA	H844R	No	PAS domain	1	no
6114940	Transition	g->a	2775	PFL_5345	mwsR, morA	M925I	Yes	Disruption methionine interaction	1	no
6115107-6115130	Duplication	Duplication 24 bp	2942-2965	PFL_5345	mwsR, morA	P981-S988	No	Disruption of interaction between GGDEF and EAL domain	1	no
6115236	Transversion	t->a	3071	PFL_5345	mwsR, morA	L1024Q	No	Disruption of interaction between GGDEF and EAL domain	2	no
6115406	Transition	g->a	3241	PFL_5345	mwsR, morA	E1081K	Yes	Disruption of interaction between GGDEF and EAL domain	1	SAMN19708071
6115406	Transition	g->a	3241	PFL_5345	mwsR, morA	E1081K	Yes	Disruption of interaction between GGDEF and EAL domain	1	no
6115406	Transition	g->a	3241	PFL_5345	mwsR, morA	E1081K	Yes	Disruption of interaction between GGDEF and EAL domain	2	no
6115406	Transition	g->a	3241	PFL_5345	mwsR, morA	E1081K	Yes	Disruption of interaction between GGDEF and EAL domain	2	no
6115415	Transition	g->a	3250	PFL_5345	mwsR, morA	G1084R	G->S	Disruption of interaction between GGDEF and EAL domain	2	no
Δwsp Δaws Δmws
86862-86873	Deletion	Deletion 12 bp	1389-1400	PFL_0087		S463R, deletion N464-Q466		Disruption of dimerization	3	no
86876-86893	Deletion	Deletion 18 bp	1403-1420	PFL_0087		Deletion D470-S475		Disruption of dimerization	3	no
86949-86978	Deletion	Deletion 30 bp	1476-1505	PFL_0087		Deletion Q494-L503		Disruption of dimerization	3	no
86949-86978	Deletion	Deletion 30 bp	1476-1505	PFL_0087		Deletion Q494-L503		Disruption of dimerization	3	no
86972-87172	Duplication	Duplication 201 bp	1499-1699	PFL_0087		Insertion 67 aa		Disruption of dimerization	3	no
87014-87199	Duplication	Duplication 185 bp	1541-1726	PFL_0087		Duplication E544-P571		Disruption of dimerization	3	no
