# Supplementary material for: Forecasting of phenotypic and genetic outcomes of experimental evolution in Pseudomonas protegens
Source: PLoS Genet. 2021 Aug 5;17(8):e1009722. doi: 10.1371/journal.pgen.1009722 (PMC8370652; doi:10.1371/journal.pgen.1009722)
Supplement: S4 Table — (XLSX) [file pgen.1009722.s004.xlsx]

## Sheet: DGCs
S4A Table. Putative DGCs in selected Pseudomonas
Strain	Gene symbol:				dipA	gcbA		bifA			wspR		mucR	rdbA									mwsR, morA				awsR, yfiN				sadC		lapD									siaD		fimX
P. fluorescens SBW25		PFLU0085	PFLU0183	PFLU0185	PFLU0458	PFLU0621	PFLU1349	PFLU4858	PFLU5960	PFLU0956	PFLU1225	PFLU2031	PFLU2753	PFLU4308	PFLU5608	PFLU5698	PFLU3444	PFLU3699	PFLU4198	PFLU4306	PFLU4600	PFLU4782	PFLU5329	PFLU5593	PFLU1083	PFLU2764	PFLU5210	PFLU6074	PFLU3650	PFLU5127						PFLU1081	PFLU1114	PFLU2361	PFLU3448	PFLU3760
P. protegens Pf-5		PFL_0087	PFL_0188	PFL_0190	PFL_0507	PFL_0675	PFL_1304	PFL_4827	PFL_6030	PFL_5054	PFL_1135	PFL_4395	PFL_2863	PFL_4322	PFL_5686	PFL_5779	PFL_3330	PFL_3716	PFL_2061	PFL_4320	PFL_1879	PFL_4532	PFL_5345	PFL_5664	PFL_4922	PFL_5497	PFL_0744	PFL_6161	PFL_2237		PFL_4800	PFL_3308	PFL_0131	PFL_2035	PFL_3596		PFL_3325									PFL_1432	PFL_4715	PFL_1403	PFL_1902
P. putida KT2440		PP_0129	PP_0216	PP_0218	PP_0337	PP_0563	PP_1144	PP_0914	PP_5263	PP_0798	PP_1494	PP_1718 (missing DGC domain)	PP_3581	PP_1761	PP_0369	PP_4959	PP_1154		PP_1983		PP_2097	PP_1155	PP_0672	PP_0386		PP_3348	PP_4670			PP_4405		PP_2505	PP_0165	PP_3242	PP_3452				PP_3663	PP_2557						PP_1411			PP_2258
P. syringae DC3000		PSPTO_0339	PSPTO_0304	PSPTO_0306	PSPTO_0406	PSPTO_4837	PSPTO_4106	PSPTO_4365	PSPTO_0114	PSPTO_1305	PSPTO_1499	PSPTO_3886	PSPTO_2757	PSPTO_1737	PSPTO_0505	PSPTO_5014		PSPTO_3243	PSPTO_2171	PSPTO_1739	PSPTO_2312-2313, diviede into 2 genes	PSPTO_1616	PSPTO_4631	PSPTO_0536	PSPTO_4208										PSPTO_3796			PSPTO_4784									PSPTO_2591
P. savastanoi 1448A		PSPPH_0255	PSPPH_0093	PSPPH_0091	PSPPH_4801	PSPPH_4420	PSPPH_1419	PSPPH_4065	PSPPH_0079	PSPPH_1193	PSPPH_3875	PSPPH_1586	PSPPH_2644	PSPPH_3675	PSPPH_4713	PSPPH_0499		PSPPH_2993	PSPPH_1950	PSPPH_3673	PSPPH_2080				PSPPH_3939				PSPPH_1489					PSPPH_3248
P. aeruginosa PAO1		PA5487	PA0290	PA0285	PA5017	PA4843	PA3311	PA4367	PA5295		PA3702	PA3258	PA1727	PA0861			PA2072			PA3177			PA4601	PA0575			PA1120	PA5442		PA0338	PA4332	PA2771	PA1433								PA1851	PA0169	PA4929	PA4959	PA4396
P. stutzeri ATCC1758		PSTAB_4022	PSTAB_0067	PSTAB_3943	PSTAB_3806	PSTAB_3614	PSTAB_0573	PSTAB_3180	PSTAB_0535	PSTAB_3651		PSTAB_1347			PSTAB_3809	PSTAB_1028	PSTAB_2580	PSTAB_1840				PSTAB_2102				PSTAB_2752		PSTAB_0239			PSTAB_1052										PSTAB_3989	PSTAB_0829	PSTAB_3617	PSTAB_3758	PSTAB_3202			PSTAB_2718
[truncated: 12 more columns]

## Sheet: EPSs biofilm genes
S4B Table. EPSs and biofilm related genes in selected Pseudomonas
	Operon	wss/bcs														alginate																						Mucoid						PGA				PEL
Strain	Gene	wssA	wssB	wssC	wssD	wssE	wssF	wssG	wssH	wssI	wssJ	PSTAB_0312	PSTAB_0313	PSTAB_0314	PSTAB_0315	algA	algF	algJ	algI	algL	algX	algG	algE	algK	alg44	alg8	algD	algB	kinB	algC	algH	algP	algQ	algR	algW	algZ	algU	mucA	mucB	mucC	mucD	mdoG	mdoH	pgaA	pgaB	pgaC	pgaD	pelA	pelB
P. fluorescens SBW25		PFLU0300	PFLU0301	PFLU0302	PFLU0303	PFLU0304	PFLU0305	PFLU0306	PFLU0307	PFLU0308	PFLU0309					PFLU0979	PFLU0980	PFLU0981	PFLU0982	PFLU0983	PFLU0984	PFLU0985	PFLU0986	PFLU0987	PFLU0988	PFLU0989	PFLU0990	PFLU0088	PFLU0087	PFLU5986	PFLU5755	PFLU5927	PFLU5929	PFLU5935	PFLU0758	PFLU4744	PFLU1467	PFLU1468	PFLU1469		PFLU1471	PFLU0373	PFLU0374	PFLU0143	PFLU0144	PFLU0145	PFLU0146
P. protegens Pf-5																PFL_1013	PFL_1014	PFL_1015	PFL_1016	PFL_1017	PFL_1018	PFL_1019	PFL_1020	PFL_1021	PFL_1022	PFL_1023	PFL_1024	PFL_0091	PFL_0090	PFL_6054	PFL_5830	PFL_5995	PFL_5997	PFL_6003	PFL_0933	PFL_4498	PFL_1448	PFL_1449	PFL_1450		PFL_1451	PFL_0413	PFL_0414	PFL_0161	PFL_0162	PFL_0163	PFL_0164	PFL_2972	PFL_2973
P. putida KT2440			PP_2635	PP_2636	PP_2637	PP_2638						PP_2633	PP_2632		PP_2630	PP_1277	PP_1278	PP_1279	PP_1280	PP_1281	PP_1282	PP_1283	PP_1284	PP_1285	PP_1286	PP_1287	PP_1288	PP_0133	PP_0132	PP_5288	PP_4995	PP_0194	PP_0191	PP_0185	PP_1301	PP_4470	PP_1427	PP_1428	PP_1429		PP_1430	PP_5026	PP_5025
P. syringae DC3000		PSPTO_1026	PSPTO_1027	PSPTO_1028	PSPTO_1029	PSPTO_1030	PSPTO_1031	PSPTO_1032	PSPTO_1033	PSPTO_1034						PSPTO_1232	PSPTO_1233	PSPTO_1234	PSPTO_1235	PSPTO_1236	PSPTO_1237	PSPTO_1238	PSPTO_1239	PSPTO_1240	PSPTO_1241	PSPTO_1242	PSPTO_1243	PSPTO_0334	PSPTO_0335	PSPTO_0083	PSPTO_5037	PSPTO_0136	PSPTO_0134	PSPTO_0127	PSPTO_4435	PSPTO_1847	PSPTO_4224	PSPTO_4223	PSPTO_4222		PSPTO_4221	PSPTO_5162	PSPTO_5161
P. savastanoi 1448A																PSPPH_1107	PSPPH_1108	PSPPH_1109	PSPPH_1110	PSPPH_1111	PSPPH_1112	PSPPH_1113	PSPPH_1114	PSPPH_1115	PSPPH_1116	PSPPH_1117	PSPPH_1118	PSPPH_0252	PSPPH_0253	PSPPH_0207	PSPPH_0476	PSPPH_0059	PSPPH_0061	PSPPH_0069	PSPPH_4135	PSPPH_3504	PSPPH_3955	PSPPH_3954	PSPPH_3953		PSPPH_3952	PSPPH_0359	PSPPH_0360
P. aeruginosa PAO1																PA3551	PA3550	PA3549	PA3548	PA3547	PA3546	PA3545	PA3544	PA3543	PA3542	PA3541	PA3540	PA5483	PA5484	PA5322	PA0405	PA5253	PA5255	PA5261	PA4446	PA3385	PA0762	PA0763	PA0764	PA0765	PA0766	PA5078	PA5077					PA3064	PA3063
P. stutzeri ATCC1758			PSTAB_0310	PSTAB_0309		PSTAB_0308					PSTAB_0311	PSTAB_0312	PSTAB_0313	PSTAB_0314	PSTAB_0315	PSTAB_1070			PSTAB_2920									PSTAB_4018	PSTAB_4019	PSTAB_0506	PSTAB_3916	PSTAB_0566	PSTAB_0565	PSTAB_0559	PSTAB_0951	PSTAB_1318	PSTAB_1131	PSTAB_1132	PSTAB_1133	PSTAB_1134	PSTAB_1135	PSTAB_2709	PSTAB_2708			PSTAB_0056
[truncated: 356 more columns]
