# Supplementary material for: Forecasting of phenotypic and genetic outcomes of experimental evolution in Pseudomonas protegens
Source: PLoS Genet. 2021 Aug 5;17(8):e1009722. doi: 10.1371/journal.pgen.1009722 (PMC8370652; doi:10.1371/journal.pgen.1009722)
Supplement: S7 Table — (XLSX) [file pgen.1009722.s007.xlsx]

## Sheet: Sheet1
S7 Table. Swimming motility in soft agar. Diameters in mm
Data for Fig 4B:
Wild type	28	30	24	22
WspF V271G	18	14	19	20
WspF Q297K	9	14	11	12
WspE S661L	8	9	11	10
AwsX ΔV133-P143	15	12	12	12
AwsR A194V	8	7	8	7
Promoter AwsXRO	22	21	19	19
MwsR M925I	8	8	8	8
MwsR E1081K	8	9	8	7
PFL_3078 Promoter	21	22	22	25
PFL_0087 D470-S475	4	5	5	5
PFL_0087 Q494-L503	3	3	4	4
WspA del T293-E299	7	7	8	12
Data for Fig 6D:
Δpel WspF V271G	14	13	13	14
Δpel WspF Q297K	8	9	8	10
Δpel AwsX ΔV133-P143	10	12	12	10
Δpel MwsR E1081K	8	8	7	7
Δpel PFL_0087 D470-S475	8	8	9	7
